# Supplementary material for: Serum Leptin Levels, Nutritional Status, and the Risk of Healthcare-Associated Infections in Hospitalized Older Adults
Source: Nutrients. 2022 Jan 5;14(1):226. doi: 10.3390/nu14010226 (PMC8747117; doi:10.3390/nu14010226)
Supplement: Supplementary file 1 [file nutrients-14-00226-s001.zip]

Archive with 1 entries (1 files):
- nutrients-1507179-supplementary.pdf
